# Supplementary material for: Identification of Genetic Polymorphisms of PI, PIII, and Exon 53 in the Acetyl-CoA Carboxylase-α (ACACα) Gene and Their Association with Milk Composition Traits of Najdi Sheep
Source: Animals (Basel). 2023 Apr 12;13(8):1317. doi: 10.3390/ani13081317 (PMC10135350; doi:10.3390/ani13081317)
Supplement: Supplementary file 1 [file animals-13-01317-s001.zip]

Archive with 1 entries (1 files):
- animals-2291607-supplementary.pdf
